# Supplementary material for: Detection of Oral Bacterial DNA in Abdominal Aortic Aneurysm and Its Microbial Associations
Source: Int J Mol Sci. 2026 May 14;27(10):4396. doi: 10.3390/ijms27104396 (PMC13207979; doi:10.3390/ijms27104396)
Supplement: Supplementary file 1 [file ijms-27-04396-s001.zip]

Archive with 1 entries (1 files):
- ijms-4227013-supplementary.pdf
